# Supplementary material for: Predictors of Positive Video Capsule Endoscopy Findings for Chronic Unexplained Abdominal Pain: Single-Center Retrospective Study and Meta-Analysis
Source: Diagnostics (Basel). 2021 Nov 16;11(11):2123. doi: 10.3390/diagnostics11112123 (PMC8617728; doi:10.3390/diagnostics11112123)
Supplement: Supplementary file 1 [file diagnostics-11-02123-s001.zip]

Archive with 1 entries (1 files):
- diagnostics-1427133-supplementary.pdf
